# Supplementary material for: Left atrial emptying fraction predicts recurrence of atrial fibrillation after radiofrequency catheter ablation
Source: PLoS One. 2018 Jan 24;13(1):e0191196. doi: 10.1371/journal.pone.0191196 (PMC5783382; doi:10.1371/journal.pone.0191196)
Supplement: S1 File — The probability of RFCA outcome can be obtained by typing patients' data (LAEF, AF duration) and the values of categorical variables (BMI≥ 30 kg/m2, stroke, LA linear RF, MR degree) in colume B ("B19" to "B24"). When j = 3, log[P(Y ≥3)/P(Y<3)] equals to log[P(Y = 3)/P(Y = 2) + P(Y = 1)]; when j = 2, log[P(Y ≥2)/P(Y<2)] equals to log[P(Y = 2) + P(Y = 3)/P(Y = 1)], and the probabilities will be shown in "D26" and "E26", respectively. In turn, we can obtain the odds of being group 2 by cumulative odds (j = 2) minus cumulative odds (j = 3) (shown in "E29"), and the odds of being group 1 by 1 minus cumulative odds (j = 2)(shown in "F29"). (XLSX) [file pone.0191196.s001.xlsx]

## Sheet: Calculator
	Estimate of βk or αj	patient data	intercept or βk * Xk
Intercept αj (j=3)	α3		α3
Intercept αj (j=2)	α2			α2
LAEF (%)	βLAEF	XLAEF	βLAEF * XLAEF	βLAEF * XLAEF
BMI≥ 30 kg/m2 (no"0"; yes"1")	βBMI	XBMI	βBMI * XBMI	βBMI * XBMI
AFD (years)	βAFD	XAFD	βAFD * XAFD	βAFD * XAFD
Stroke (no"0"; yes"1")	βStroke	Xstroke	βStroke * Xstroke	βStroke * Xstroke
LA linear RF (no"0"; yes"1")	βLAab	XLAab	βLAab * XLAab	βLAab * XLAab
MR (≤ mild "0"; ≥ mild to moderate "1")	βMR	XMR	βMR * XMR	βMR * XMR
exponential [αj + sum (βk * Xk)]			EXP(SUM(D2:D9))	EXP(SUM(D3:D9))
			D10/(1+D10)	E10/(1+E10)
			(j ≥ 3)	(j ≥ 2)
Estimated Probability			Probability (j = 3)	Probability (j = 2)	Probability (j = 1)
			= D11	= E11-D11	= 1- E11
Template of Calculator
	Estimate of βk or αj	patient data	intercept or βk * Xk
Intercept αj (j=3)	5.6496		5.6496
Intercept αj (j=2)	7.0643			7.0643
LAEF (%)	-0.1806	30	-5.418	-5.418
BMI≥ 30 kg/m2 (no"0"; yes"1")	1.7116	0	0	0
AFD (years)	0.0949	1	0.0949	0.0949
Stroke (no"0"; yes"1")	1.0098	0	0	0
LA linear RF (no"0"; yes"1")	-0.6326	1	-0.6326	-0.6326
MR (≤ mild "0"; ≥ mild to moderate "1")	0.6565	0	0	0
exponential [αj + sum (βk * Xk)]			0.736313	3.03011
			0.424067	0.751868
			(j ≥ 3)	(j ≥ 2)
Estimated Probability			Probability (Gr 3)	Probability (Gr 2)	Probability (Gr 1)
			0.424067	0.327801	0.248132
Gr 3: recurrence of atrial tachyarrhythmia refractory to AADs
Gr 2: recurrence of atrial tachyarrhythmia responsive to AADs
Gr 1: no AF recurrence
